# Supplementary material for: NTRC and TRX-f Coordinately Affect the Levels of Enzymes of Chlorophyll Biosynthesis in a Light-Dependent Manner
Source: Cells. 2023 Jun 20;12(12):1670. doi: 10.3390/cells12121670 (PMC10297434; doi:10.3390/cells12121670)
Supplement: Supplementary file 1 [file cells-12-01670-s001.zip]

Archive with 2 entries (2 files):
- cells-2343807-supplementary.pdf
- primer_table.pdf
